# Supplementary material for: Singing for the Rehabilitation of Acquired Neurogenic Communication Disorders: Continuing the Evidence Dialogue with a Survey of Current Practices in Speech-Language Pathology
Source: Healthcare (Basel). 2022 May 30;10(6):1010. doi: 10.3390/healthcare10061010 (PMC9222374; doi:10.3390/healthcare10061010)
Supplement: Supplementary file 1 [file healthcare-10-01010-s001.zip]

Archive with 1 entries (1 files):
- healthcare-1691145-supplementary.pdf
